# Supplementary material for: Resistant Bacteria in Broiler Litter Used as Ruminant Feed: Effect of Biotic Treatment
Source: Antibiotics (Basel). 2023 Jun 23;12(7):1093. doi: 10.3390/antibiotics12071093 (PMC10376094; doi:10.3390/antibiotics12071093)
Supplement: Supplementary file 1 [file antibiotics-12-01093-s001.zip]

Archive with 1 entries (1 files):
- antibiotics-2449767-supplementary.pdf
